# Supplementary material for: Microbiome–Metabolomic Analysis Revealed the Immunoprotective Effects of the Extract of Vanilla planifolia Andrew (EVPA) on Immunosuppressed Mice
Source: Foods. 2024 Feb 26;13(5):701. doi: 10.3390/foods13050701 (PMC10930650; doi:10.3390/foods13050701)
Supplement: Supplementary file 1 [file foods-13-00701-s001.zip]

Archive with 1 entries (1 files):
- foods-2883589-supplementary.pdf
